# Supplementary material for: Case Report: Three-dimensional characteristics of craniofacial morphology in facial asymmetry due to unilateral coronal synostosis
Source: Front Dent Med. 2025 Oct 29;6:1622740. doi: 10.3389/fdmed.2025.1622740 (PMC12605403; doi:10.3389/fdmed.2025.1622740)
Supplement: Supplementary file 1 [file Table1.xlsx]

## Sheet: Sheet1
Table 1 Cephalometric measurements
Mesurement	Japanese norm	SD	Case
SNA (°)	80.8	3.6	80.2
SNB (°)	77.9	4.5	80.8
ANB (°)	2.8	2.4	-0.6
Mandibular plane-SN (°)	37.1	4.6	34.6
Mandibular plane-FH (°)	30.5	3.6	22.6
U1-SN (°)	105.9	8.8	112
L1-Mandibular plane (°)	93.4	6.8	95.8
L1-FH (°)	56	8.1	61.6
Interincisal angle (°)	123.6	10.6	117.6
